# Supplementary material for: Novel Nanosized Spinel MnCoFeO4 for Low-Temperature Hydrocarbon Oxidation
Source: Nanomaterials (Basel). 2022 Nov 4;12(21):3900. doi: 10.3390/nano12213900 (PMC9653678; doi:10.3390/nano12213900)
Supplement: Supplementary file 1 [file nanomaterials-12-03900-s001.zip]

Archive with 1 entries (1 files):
- nanomaterials-2009740-supplementary.pdf
